# Supplementary material for: Evaluating spatial access to primary care and health disparities in a rural district of Sri Lanka: Implications for strategic health policy interventions
Source: PLOS Glob Public Health. 2025 Sep 11;5(9):e0005192. doi: 10.1371/journal.pgph.0005192 (PMC12425277; doi:10.1371/journal.pgph.0005192)
Supplement: S3 Table — (XLSX) [file pgph.0005192.s003.xlsx]

## Sheet: Correlation matrix
Correlation Matrix showing the relationship between key social developmental indicators and, Spatial Accessibility Index within divisional secretariat divisions of Anuradhapura district of Sri Lanka
Variable of interest	Bivariate Correlation tests	Spatial Accessibility Index (including all PCF/5km buffer)	Spatial Accessibility Index (including all PCF/ 10km buffer)	Spatial Accessibility Index ( allopthic PCF/ 5km buffer)	Spatial Accessibility Index ( allopathic PCF/ 10km buffer)	Spatial Accessibility Index (state allopathic PCF/ 10km buffer)	Spatial Accessibility Index (private allopathic PC/F 10km buffer)	A. land area km2	B. Population density (/ km2)	B.PHCI below district poverty line	B Harvested paddy land (hec)	B Propor of households receiving 'samurdhi'	C Proportion of households with electrification	C Propotion of households using water from tanks and water tube	C Restaurants and canteen	C Pharmacy and dispensary	C Number of banks	C Sinhala and English medium schools	C .No of inward beds	C No of OPD patients per year 2021
A. Land area km2	Pearson Correlation	-0.332	-0.339	-0.242	-0.228	0.094	-0.339	1	-.627**	-0.019	.599**	.442*	-.459*	0.36	-0.408	-0.125	-0.156	-0.313	-0.241	-0.268
	Sig. (2-tailed)	0.131	0.123	0.278	0.307	0.676	0.123		0.002	0.932	0.003	0.04	0.032	0.1	0.059	0.579	0.489	0.157	0.28	0.227
	N	22	22	22	22	22	22	22	22	22	22	22	22	22	22	22	22	22	22	22
B. Population density (/ km2)	Pearson Correlation	.735**	.673**	.708**	.601**	0.207	.676**	-.627**	1	0.062	-.489*	-.719**	.478*	-.509*	.780**	.715**	.611**	.802**	.821**	.808**
	Sig. (2-tailed)	0	0.001	0	0.003	0.355	0.001	0.002		0.784	0.021	0	0.025	0.016	0	0	0.003	0	0	0
	N	22	22	22	22	22	22	22	22	22	22	22	22	22	22	22	22	22	22	22
B.PHCI below district poverty line	Pearson Correlation	-0.017	-0.03	0.074	0.01	0.075	-0.023	-0.019	0.062	1	0.096	-0.021	-0.167	0.043	0.18	0.033	0.041	-0.013	0.011	0.156
	Sig. (2-tailed)	0.94	0.896	0.744	0.964	0.741	0.92	0.932	0.784		0.671	0.926	0.456	0.848	0.422	0.885	0.858	0.955	0.962	0.489
	N	22	22	22	22	22	22	22	22	22	22	22	22	22	22	22	22	22	22	22
B Propor of households receiving 'samurdhi'	Pearson Correlation	-.538**	-.603**	-.474*	-.480*	-0.055	-.593**	.442*	-.719**	-0.021	.535*	1	-0.35	.561**	-.545**	-.445*	-.557**	-.661**	-.478*	-.602**
	Sig. (2-tailed)	0.01	0.003	0.026	0.024	0.807	0.004	0.04	0	0.926	0.01		0.111	0.007	0.009	0.038	0.007	0.001	0.025	0.003
	N	22	22	22	22	22	22	22	22	22	22	22	22	22	22	22	22	22	22	22
C Proportion of households with electrification	Pearson Correlation	0.121	0.118	0.145	0.124	-0.163	0.236	-.459*	.478*	-0.167	-0.305	-0.35	1	-0.344	0.337	0.282	0.233	0.382	0.214	0.287
	Sig. (2-tailed)	0.593	0.601	0.521	0.584	0.469	0.29	0.032	0.025	0.456	0.168	0.111		0.117	0.125	0.203	0.297	0.079	0.338	0.196
	N	22	22	22	22	22	22	22	22	22	22	22	22	22	22	22	22	22	22	22
C Propotion of households using water from tanks and water tube	Pearson Correlation	-0.286	-0.332	-0.275	-0.27	0.186	-.436*	0.36	-.509*	0.043	0.071	.561**	-0.344	1	-0.183	-0.171	-0.259	-0.343	-0.264	-0.403
	Sig. (2-tailed)	0.197	0.131	0.215	0.224	0.408	0.043	0.1	0.016	0.848	0.753	0.007	0.117		0.415	0.446	0.244	0.118	0.236	0.063
	N	22	22	22	22	22	22	22	22	22	22	22	22	22	22	22	22	22	22	22
C Proportion of households with water seal toilets	Pearson Correlation	0.027	-0.291	0.045	-0.288	-0.193	-0.28	-0.061	0.139	-0.245	-0.12	0.029	.637**	-0.012	0.099	0.181	0.1	0.158	0.125	0.183
	Sig. (2-tailed)	0.906	0.189	0.842	0.193	0.389	0.207	0.786	0.538	0.271	0.596	0.897	0.001	0.958	0.662	0.42	0.659	0.483	0.58	0.415
	N	22	22	22	22	22	22	22	22	22	22	22	22	22	22	22	22	22	22	22
C.Restaurants and canteen	Pearson Correlation	.572**	.533*	.626**	.536*	0.285	.554**	-0.408	.780**	0.18	-0.139	-.545**	0.337	-0.183	1	.842**	.762**	.789**	.755**	.855**
	Sig. (2-tailed)	0.005	0.011	0.002	0.01	0.198	0.007	0.059	0	0.422	0.537	0.009	0.125	0.415		0	0	0	0	0
	N	22	22	22	22	22	22	22	22	22	22	22	22	22	22	22	22	22	22	22
C Pharmacy and dispensary	Pearson Correlation	.642**	.495*	.662**	.493*	0.266	.509*	-0.125	.715**	0.033	-0.121	-.445*	0.282	-0.171	.842**	1	.870**	.811**	.884**	.810**
	Sig. (2-tailed)	0.001	0.019	0.001	0.02	0.232	0.016	0.579	0	0.885	0.591	0.038	0.203	0.446	0		0	0	0	0
	N	22	22	22	22	22	22	22	22	22	22	22	22	22	22	22	22	22	22	22
C Number of banks	Pearson Correlation	.518*	0.382	.505*	0.336	0.038	0.415	-0.156	.611**	0.041	-0.104	-.557**	0.233	-0.259	.762**	.870**	1	.722**	.682**	.711**
	Sig. (2-tailed)	0.014	0.079	0.017	0.126	0.866	0.055	0.489	0.003	0.858	0.644	0.007	0.297	0.244	0	0		0	0	0
	N	22	22	22	22	22	22	22	22	22	22	22	22	22	22	22	22	22	22	22
C Sinhala and English medium schools	Pearson Correlation	.600**	.540**	.612**	.509*	0.138	.590**	-0.313	.802**	-0.013	-0.308	-.661**	0.382	-0.343	.789**	.811**	.722**	1	.820**	.826**
	Sig. (2-tailed)	0.003	0.01	0.002	0.016	0.539	0.004	0.157	0	0.955	0.164	0.001	0.079	0.118	0	0	0		0	0
	N	22	22	22	22	22	22	22	22	22	22	22	22	22	22	22	22	22	22	22
C No of inward beds	Pearson Correlation	.810**	.676**	.803**	.651**	0.41	.644**	-0.241	.821**	0.011	-0.33	-.478*	0.214	-0.264	.755**	.884**	.682**	.820**	1	.785**
	Sig. (2-tailed)	0	0.001	0	0.001	0.058	0.001	0.28	0	0.962	0.133	0.025	0.338	0.236	0	0	0	0		0
	N	22	22	22	22	22	22	22	22	22	22	22	22	22	22	22	22	22	22	22
C.No of OPD patients per year 2021	Pearson Correlation	.643**	.530*	.701**	.512*	0.236	.547**	-0.268	.808**	0.156	-0.11	-.602**	0.287	-0.403	.855**	.810**	.711**	.826**	.785**	1
	Sig. (2-tailed)	0.001	0.011	0	0.015	0.29	0.008	0.227	0	0.489	0.628	0.003	0.196	0.063	0	0	0	0	0
	N	22	22	22	22	22	22	22	22	22	22	22	22	22	22	22	22	22	22	22
** Correlation is significant at the 0.01 level (2-tailed).
* Correlation is significant at the 0.05 level (2-tailed).
PCF	Primary care facility
PCD	Primary care doctor
OPD	Outpatient department
ECCD	Early childhood care and development
OL	General Certificate Examination Ordinary Level
AL	General Certificate Examination Advance Level
